# Supplementary material for: Interpersonal neural synchrony and mental disorders: unlocking potential pathways for clinical interventions
Source: Front Neurosci. 2024 Mar 11;18:1286130. doi: 10.3389/fnins.2024.1286130 (PMC10962391; doi:10.3389/fnins.2024.1286130)
Supplement: Supplementary file 1 [file Table_1.XLSX]

## Sheet: Sheet1
	Publication details			Study population								Method related aspects													Study design aspects											Results					Open Science
																																				regulation success as reported				behavioral effects as reported
Author	Year	Title	DOI	Population	dyad composition (f/m )	Exclusive assignment of a participant to only one dyad	N	N dyads	N fem	N male	Age (M ± SD)	Imagin modality	Target region	Number of channels	Transformation	Target parameter	Target frequency / Chromophore	Calculation of Feedback signal	Synchrony / desynchronization state estimation	Performance measure	Online preprocessing / artifact control	Batch size (s)	Refresh rate (Hz)	Type of feedback signal	Task type	N tasks	Instructions	N training days	Training design	included rest baseline before and/or after the experiment	Neurofeedback run periods and their timing	Feedback presentation	Control conditions	Post-outcome frequency	Post-outcome categories	CTB	ECTL	Linear	CTC		Data availablilty	Code availablility
Ceccato et al.	2023	BrainiBeats: A dual brain-computer interface for musical composition using inter-brain synchrony and emotional valence	10.1145/3544549.3585910	healthy adult	f/m	yes	2	1	1	1	21.5 ± 0.7	EEG	NR	8	Hilbert transform	3 different parameters: phase-locking value, amplitude, frontal alpha asymmetry	NR	3 different parameters: sound pitch, intensity, and interval	NR	NR	band-pass filter	NR	NR	joint	cooperative	1	NR	1	NR	no	NR	continuous auditory; pitch, intensity and pleasantness of a sound	none	no	no	Only 1 dyad and no statistics were reported				NR	no	no
Dikker et al.	2021	Crowdsourcing neuroscience: Inter-brain coupling during face-to-face interactions outside the laboratory	10.1016/j.neuroimage.2020.117436	healthy adult	NR	NR	1568	784	NR	NR	NR	EEG	whole-brain	14	Discrete Fourier transform	Pearson correlation	delta, theta, alpha, beta	four scores were fed into a visualization algorithm in which four separate moiré patterns were created, growing in a circular motion from the center of each sphere as a function of the synchrony value in each frequency band, ranging between 0 and 1: a score of 1 was screen filling and no visuals were projected if the value was 0	N/A	continuous , offline analysis of inter-brain coupling across channels	NR	5	30	joint	cooperative	1	NR	1	1 session	no	1 session / 10 min regulation	continuous audiovisual feedback in the Mutual Wave Machine	between: implicit feedback and sham feedback (artificially generated)	1	focus, positive affect	NR	yes, increase of an offline synchrony metric measure in the second compared to the first half of the experiment.	NR	yes, increase of an offline synchrony metric as compared to the implicit feedback group but not to the sham group	dyads´ trait empathy, social closeness, engagement, and social behavior (joint action and eye contact) predicted synchronization; focus decreased in the implicit feedback group	no	no
Duan et al	2013	Cross-Brain Neurofeedback: Scientific Concept and Experimental Platform	10.1371/journal.pone.0064590	healthy adult	m/m	yes	2	1	0	2	24 ± 1.4	fNIRS	left sensorimotor cortex	4	N/A	amplitude	HbO	difference of average HbO amplitudes, corrected for baseline by substraction	N/A	continuous , higher differential amplitude	band-pass filter, moving average window	1	10	joint	competitive	1	kinesthetic motor imagery	1	1 session / 2 runs / 5 trials	no	40 s baseline / 40 s regulation	continuous visual; tug-of-war game	none	no	no	higher synchrony in an offline synchrony metric measure in draw compared to dominant trials	NR	NR	N/A	Only 1 dyad and no statistics reported	no	no
Järvelä et al. (same dataset as in Järvelä et al. 2022 and Salminen et al. 2022)	2019	Dynecom: Augmenting empathy in VR with dyadic synchrony neurofeedback	http://hdl.handle.net/10125/59859	healthy adult	NR	yes	42	21	39	3	27.1 ± 6.6	EEG	bilateral frontal cortex, (F3 - F4)	2	N/A	amplitude / relative power	alpha	difference of frontal asymmetry scores, corrected for baseline	threshold (<0.1 )	NR	moving average window	9	NR	symmetric	cooperative	1	concentrate on empathic, warm and compassionate feelings directed at the avatars representing the dyad	1	1 session / 8 runs	before	6.5 min meditation (feedback after 30 s calibration) / short breaks between runs	continuous VR (visual), "sitting together by the campfire"-scene, gradual illumination of a connecting bridge	within: solo vs. dyadic neurofeedback, feedback of neural synchrony vs. feedback respiratory synchrony vs. no feedback	1	subjective feelings of empathy	NR	NR	NR	yes, compared to solo NF condition	increased feelings of empathy after dyadic meditation conditions and feedback on synchrony	no	no
Järvelä et al. (same dataset as in Järvelä et al. 2019 and Salminen et al. 2022)	2022	Augmented Virtual Reality Meditation: Shared Dyadic Biofeedback Increases Social Presence Via Respiratory Synchrony	https://doi.org/10.1145/3449358	healthy adult	NR	yes	78	39	45	32	26.08 ± 6.05																							1	subjective empathy ratings, emotional ratings (valence, arousal, dominance), and social presence ratings (co-presence, percieved affective interdependence and percieved affective understanding).	NR	NR	NR	NR	Highest empathy, emotional and social presence ratings after dyadic meditation and feedback in synchrony (EEG- and respiration-based).	no	no
Salminen et al. (same dataset as in Järvelä et al. 2019, 2022)	2022	Evoking Physiological Synchrony and Empathy Using Social VR with Biofeedback	10.1109/TAFFC.2019.2958657	healthy adult	22 f/f, 14 m/m	yes	72	36	44	28	26.11 ± 6.1																							1	subjective feelings of empathy	NR	NR	NR	NR	Higher feelings of empathy in EEG-feedback and respiration feedback condtion compared to the no-feedback condition. Higher feelings of empathy in dyadic compared to solo meditation conditions. EEG frontal asymmetry synchronization had a statistically significant effect on feelings of empathy	no	no
Kerr et al.	2022	Real-Time Functional Magnetic ResoNRce Imaging Dyadic Neurofeedback for Emotion Regulation: A Proof-of-Concept Study	10.3389/fnhum.2022.910951	healthy adult/adolescent	f/f	yes	12	6	12	0	Daughter: 15.33 ± 1.21; Mothers 43.00 ± 4.60	fMRI	right anterior insular cortex	N/A	N/A	amplitude (percentage signal change)	N/A	percentage signal change, corrected for baseline by normalization	N/A	continuous , lower daughters anterior Insular activity	moving average window	NR	0.5	independent	cooperative	1	mothers were instructed to regulate their daughters' negative emotions while discussing emotionally upsetting situations	1	1 session / 5 runs / 2 trials	no	40 s rest / 40 s description by daughter / 40 s regulation (response by mother) / 40 s counting baseline / 40 s rest / 40 s regulation (response by mother) / 40 s response by mother incl. NF / 40 s counting baseline	continuous visual; moving red bar	none	1	subjective feelings of empathy	NR	NR	NR	N/A	lower negative emotion ratings after neurofeedback	no	no
Müller et al.	2021	Interacting brains coming in sync through their minds: an interbrain neurofeedback study.	10.1111/nyas.14605	healthy adult	9 f/f, 8 f/m, 8 m/m	NR	NR	25	25	25	26.8 ± 3.1	EEG	frontal cortex	6	Continuous Wavelet transform(morlet)	Task1: absolute coupling index; Task2: instantaneous phase angles	delta, theta	Task1 : Linear difference equation of ACI over time Task 2: instantaneous phase angles, corrected by phase differences	multiple thresholds ()	discrete, cumulative duration [s] in synchrony	signal averaging within target region	4	60	Task1: joint Task2: independent	cooperative	2	no specific instructions, but few examples provided (trial-and-error approach)	1	1 session / 2 runs (tasks) / 6 trials	before and after	210 s regulation / short breaks after 5-10 trials	visual; continuous; ball and pendulum	within (all blinded): 1) task (pendulum vs. Ball), 2) enhanced (fake feedback), 3) inverted trials (reinforcing desynchronization), 4) frequency (theta vs. delta)	1	subjective feeling, test partner’s likability, capability to influence the task using different strategies	yes	NR	NR	No	Participants reported bein more tired at the end of the experiment. Estimated capability to influence the task using different strategies, such as concentration, relaxation, generation of thoughts, and mental calculation, was different with regard to the ball and pendulum tasks. Several correlations between brain measures and postsurvey item scores, e.g., the interbrain coupling strengths at thet…	no	no
Putri et al. (same data set as in Susnoschi Luca et al.)	2022	Winners and losers in brain computer interface competitive gaming: directional connectivity analysis	10.1088/1741-2552/ac8451	healthy adult	2 f/f, 4 m/m, 4 f/m	yes	20	10	8	12	26.9 ± 4.7	EEG	parietal cortex	1	NR	band power	relative alpha (norm: broadband)	difference of relative alpha power, corrected for baseline by normalization for participants with higher baseline	threshold (>10%)	discrete, cumulative duration [s] in desynchronization	IIR digital Butterworth filter, moving average window	0.5	32	symmetric	competitive	1	no specific instruction. Session 1-2: Focus on the bars. Session 3: Focus on the seesaw and attempt to ‘lower’ it, as if being ‘heavier’ in a physical world, relax	3	3 sessions / 6 runs / 1 trial	before and after	5 min regulation / no baseline or breaks	visual; continuous; seesaw and bars	no control group (post-hoc grouping (winners vs. losers of the competitive task))	3	NASA Task Load Index (mental demand, physical demand, temporal demand, performance, effort, and frustration)	Competition: Alpha power: no Synchrony (offline)*: yes Cooperation: Alpha power: no Synchrony (offline)*: yes	Competition: Alpha power: yes Synchrony (offline): no Cooperation: NR	Competition: NR Cooperation: NR	Competition: NR Cooperation: NR	no differences between sessions or groups (winners and loser) in the NASA task load index	reasonable request	no
Susnoschi Luca et al.	2021	Brain Synchrony in Competition and Collaboration During Multiuser Neurofeedback-Based Gaming	doi.org/10.3389/fnrgo.2021.749009	healthy adult	NR	yes	40	Task1: 10; Task2: 10	Task1: 8; Task2: 8	Task1: 12; Task2: 12	Task1: 26.9 ± 3.7; Task2: 26.9 ± 4.7	EEG	parietal cortex	1	NR	band power	relative alpha (norm: broadband)	difference of relative alpha power, corrected for baseline by normalization for participants with higher baseline	Task1: threshold (<= 5%); Task2: threshold (>=10%);	Task1: discrete, cumulative duration [0.5s] in synchrony; Task1: discrete, cumulative duration [1s] in desynchronization	IIR digital Butterworth filter, moving average window	0.5	32	symmetric	both	2	no specific instruction. Session 1-2: Focus on the bars. Session 3: Focus on the seesaw and attempt to ‘lower’ it, as if being ‘heavier’ in a physical world (competition); keep the seesaw in the middle in balance (cooperation)	3	3 sessions / 6 runs / 1 trial	before and after	5 min regulation / no baseline or breaks	visual; continuous; seesaw and bars	between, bidirectional control (collaborative vs. competitive task)	3	NASA Task Load Index (mental demand, physical demand, temporal demand, performance, effort, and frustration)					no differences between sessions or groups (winners and loser) in the NASA task load index	without undue reservation	no
Vrins et al.	2023	Investigating the Impact of a Dual Musical Brain-Computer Interface on Interpersonal Synchrony: A Pilot Study	10.48550/arXiv.2309.02079	healthy adult	NR	yes	16	8	6	10	18-24	EEG	frontal cortex, central cortex, midline area of the parietal lobe, midline area of the occipital lobe.	8	Hilbert transform	3 different parameters: phase-locking value, amplitude, frontal alpha asymmetry	NR	3 different parameters: sound pitch, intensity, and interval	NR	NR	band-pass filter	NR	NR	joint	cooperative	1	NR	1	1 session / 1 run / 1 trial	before	5 min regulation / 1 min baseline	continuous auditory; pitch, intensity and pleasantness of a sound	between: feedback and sham feedback (randomly generated)	1	perceived interpersonal synchrony, music enjoyment, mental state, mood, structured interview	Synchrony (offline)*: yes Sham feedback (offline): no	NR	NR	Correlation between phase-locking value (interersonal) and perceived interpersonal synchrony: Synchrony (offline)**: yes Sham feedback (offline): no	A significant positive correlation between preceived synchrony and PLV. Significant differences in enjoyment and mental state between synchrony and control group. No significant difference in music representation of mood and synchrony. Structured interview: most correctly identify the condition. Random Feedback condition also likened it to white noise or rhythmic noise	no	no
Zhang et al.	2018	A Cross-Brain Interaction Platform Based on Neurofeedback Using Electroencephalogram	10.1007/978-3-319-91470-1_19	healthy adult	m/m	yes	2	1	0	2	24 ± 0.0	EEG	bilateral sensorimotor cortex (C3-C4)	2	NR	band power	beta	difference in band power	N/A	continuous , higher band power	FIR band-pass filter, baseline correction	NR	NR	symmetric	competitive	1	motor imagery	1	1 session / 1 runs / 5 trials	no	40 s baseline / 40 s regulation	visual; continuous; tug-of-war game, line with a cursor	no control condition; single dyad design	1	NR	Only 1 dyad and no statistics were reported				Only 1 dyad and no statistics reported	no	no
																																				*note that Susnoschi Luca et al. did not compare synchrony to a within subject baseline, but using permutation testing against a null distribution created from fake pairs; no group comparision was conducted
